# Supplementary material for: ﻿Polygalaqii, a new species of Polygalaceae from limestone landform in Southern Hunan, China
Source: PhytoKeys. 2024 Jul 9;244:77–87. doi: 10.3897/phytokeys.244.121759 (PMC11252560; doi:10.3897/phytokeys.244.121759)
Supplement: XML Treatment for Polygala qii [file phytokeys.244.121759-treatment1.xml]

<!DOCTYPE tp:taxon-treatment
  PUBLIC "-//TaxonX//DTD Taxonomic Treatment Publishing DTD v0 20100105//EN" "tax-treatment-NSO.dtd">
<tp:taxon-treatment xmlns:tp="http://www.plazi.org/taxpub"><tp:treatment-meta><kwd-group><label>Taxon classification</label><kwd>
              <named-content content-type="kingdom">Plantae</named-content>
            </kwd><kwd>
              <named-content content-type="order">Fabales</named-content>
            </kwd><kwd>
              <named-content content-type="family">Polygalaceae</named-content>
            </kwd></kwd-group><mixed-citation publication-type="journal"><person-group><name><surname>Liu</surname><given-names>Ang</given-names></name><name><surname>Zhou</surname><given-names>Jian-jun</given-names></name><name><surname>Li</surname><given-names>Xiong</given-names></name><name><surname>Yu</surname><given-names>Xun-lin</given-names></name><name><surname>Wu</surname><given-names>Lei</given-names></name></person-group><article-title>﻿<italic><tp:taxon-name><tp:taxon-name-part taxon-name-part-type="genus" reg="Polygala">Polygala</tp:taxon-name-part><tp:taxon-name-part taxon-name-part-type="species" reg="qii">qii</tp:taxon-name-part></tp:taxon-name></italic>, a new species of <tp:taxon-name><tp:taxon-name-part taxon-name-part-type="family">Polygalaceae</tp:taxon-name-part></tp:taxon-name> from limestone landform in Southern Hunan, China</article-title><source>PhytoKeys</source><day>09</day><month>07</month><year>2024</year><volume>244</volume><fpage>77</fpage><lpage>87</lpage><pub-id pub-id-type="doi">10.3897/phytokeys.244.121759</pub-id></mixed-citation></tp:treatment-meta><tp:nomenclature><label>﻿</label><tp:taxon-name>
            <object-id xmlns:xlink="http://www.w3.org/1999/xlink" content-type="arpha" xlink:type="simple">9EDE3CF2-FA4F-5AD2-A822-7D5B72BE7344</object-id>
            <tp:taxon-name-part taxon-name-part-type="genus" reg="Polygala">Polygala</tp:taxon-name-part>
            <tp:taxon-name-part taxon-name-part-type="species" reg="qii">qii</tp:taxon-name-part>
            <object-id xmlns:xlink="http://www.w3.org/1999/xlink" content-type="ipni" xlink:type="simple">urn:lsid:ipni.org:names: 77344993-1</object-id>
          </tp:taxon-name><tp:taxon-authority>X.L.Yu, J.J.Zhou &amp; A.Liu</tp:taxon-authority><tp:taxon-status xmlns:xlink="http://www.w3.org/1999/xlink" xlink:type="simple">sp. nov.</tp:taxon-status><xref ref-type="fig" rid="F1">Figs 1</xref><xref ref-type="fig" rid="F2">, 2</xref></tp:nomenclature><tp:treatment-sec sec-type="diagnosis" id="SECID0EDEAC"><title>Diagnosis.</title><p>This new species is similar to <italic><tp:taxon-name><tp:taxon-name-part taxon-name-part-type="genus" reg="Polygala">P.</tp:taxon-name-part><tp:taxon-name-part taxon-name-part-type="species" reg="fallax">fallax</tp:taxon-name-part></tp:taxon-name></italic> Hemsl. and <italic><tp:taxon-name><tp:taxon-name-part taxon-name-part-type="genus" reg="Polygala">P.</tp:taxon-name-part><tp:taxon-name-part taxon-name-part-type="species" reg="arillata">arillata</tp:taxon-name-part></tp:taxon-name></italic> Buch.-Ham. &amp; D. Don, but it differs from the latter two in having erect and shorter inflorescences (0.2–1cm VS 10–15cm VS 7–10cm) and fewer flowers (1–5 flowers VS 10–30 flowers VS 10–20 flowers). Its caruncle is foam, and the latter two are helmeted in shape. Please refer to Fig. <xref ref-type="fig" rid="F3">3</xref> and Table <xref ref-type="table" rid="T1">1</xref>.</p><table-wrap id="T1" position="float" orientation="portrait"><label>Table 1.</label><caption><p>Comparison of morphological characters among <italic><tp:taxon-name><tp:taxon-name-part taxon-name-part-type="genus" reg="Polygala">Polygala</tp:taxon-name-part><tp:taxon-name-part taxon-name-part-type="species" reg="qii">qii</tp:taxon-name-part></tp:taxon-name></italic>, <italic><tp:taxon-name><tp:taxon-name-part taxon-name-part-type="genus" reg="Polygala">P.</tp:taxon-name-part><tp:taxon-name-part taxon-name-part-type="species" reg="fallax">fallax</tp:taxon-name-part></tp:taxon-name></italic> and <italic><tp:taxon-name><tp:taxon-name-part taxon-name-part-type="genus" reg="Polygala">P.</tp:taxon-name-part><tp:taxon-name-part taxon-name-part-type="species" reg="arillata">arillata</tp:taxon-name-part></tp:taxon-name></italic>.</p></caption><table id="TID0EOMAE" rules="all"><tbody><tr><th rowspan="1" colspan="1">Characters</th><th rowspan="1" colspan="1"><italic><tp:taxon-name><tp:taxon-name-part taxon-name-part-type="genus" reg="Polygala">Polygala</tp:taxon-name-part><tp:taxon-name-part taxon-name-part-type="species" reg="qii">qii</tp:taxon-name-part></tp:taxon-name></italic> sp. nov.</th><th rowspan="1" colspan="1">
                    <italic>
                      <tp:taxon-name><tp:taxon-name-part taxon-name-part-type="genus" reg="Polygala">P.</tp:taxon-name-part><tp:taxon-name-part taxon-name-part-type="species" reg="fallax">fallax</tp:taxon-name-part></tp:taxon-name>
                    </italic>
                  </th><th rowspan="1" colspan="1">
                    <italic>
                      <tp:taxon-name><tp:taxon-name-part taxon-name-part-type="genus" reg="Polygala">P.</tp:taxon-name-part><tp:taxon-name-part taxon-name-part-type="species" reg="arillata">arillata</tp:taxon-name-part></tp:taxon-name>
                    </italic>
                  </th></tr><tr><td rowspan="1" colspan="1">Plants</td><td rowspan="1" colspan="1">0.5–1.5m</td><td rowspan="1" colspan="1">1–3m</td><td rowspan="1" colspan="1">1–5m</td></tr><tr><td rowspan="1" colspan="1">Leaves</td><td rowspan="1" colspan="1">5–11 × 2–5cm</td><td rowspan="1" colspan="1">8–20 × 4–6.5cm</td><td rowspan="1" colspan="1">6.5–14 × 2–2.5cm</td></tr><tr><td rowspan="3" colspan="1">Racemes</td><td rowspan="1" colspan="1">erect</td><td rowspan="1" colspan="1">drooping</td><td rowspan="1" colspan="1">drooping</td></tr><tr><td rowspan="1" colspan="1">0.2–1cm, to 5cm at fruiting</td><td rowspan="1" colspan="1">10–15cm, to 30cm at fruiting</td><td rowspan="1" colspan="1">7–10cm, to 30cm at fruiting</td></tr><tr><td rowspan="1" colspan="1">1–5 flowers</td><td rowspan="1" colspan="1">10–30 flowers (or more)</td><td rowspan="1" colspan="1">10–20 flowers (or more)</td></tr><tr><td rowspan="1" colspan="1">Flowers</td><td rowspan="1" colspan="1">yellowish white, apex with purplish red</td><td rowspan="1" colspan="1">yellow</td><td rowspan="1" colspan="1">yellow, or apex with orange red</td></tr><tr><td rowspan="1" colspan="1">Caruncle</td><td rowspan="1" colspan="1">foam</td><td rowspan="1" colspan="1">helmeted</td><td rowspan="1" colspan="1">helmeted</td></tr><tr><td rowspan="1" colspan="1">Flowering period</td><td rowspan="1" colspan="1">late March to mid-April</td><td rowspan="1" colspan="1">May to August</td><td rowspan="1" colspan="1">May to October</td></tr></tbody></table></table-wrap><fig id="F1" position="float" orientation="portrait"><object-id xmlns:xlink="http://www.w3.org/1999/xlink" content-type="doi" xlink:type="simple">10.3897/phytokeys.244.121759.figure1</object-id><object-id xmlns:xlink="http://www.w3.org/1999/xlink" content-type="arpha" xlink:type="simple">20261F2F-BF40-53B3-A254-7C644600F8EC</object-id><label>Figure 1.</label><caption><p><italic><tp:taxon-name><tp:taxon-name-part taxon-name-part-type="genus" reg="Polygala">Polygala</tp:taxon-name-part><tp:taxon-name-part taxon-name-part-type="species" reg="qii">qii</tp:taxon-name-part></tp:taxon-name></italic> sp. nov. <bold>A</bold> habit <bold>B</bold> plant <bold>C</bold> plant <bold>D</bold> branch with flowers <bold>E</bold> inflorescence <bold>F</bold> front view of flowers <bold>G</bold> infructescence <bold>H</bold> capsules and Seeds. Photographed by Ang Liu.</p></caption><graphic xmlns:xlink="http://www.w3.org/1999/xlink" xlink:href="phytokeys-244-077_article-121759__-g001.jpg" position="float" orientation="portrait" xlink:type="simple" id="oo_1087466.jpg"><uri content-type="original_file" xlink:type="simple">https://binary.pensoft.net/fig/1087466</uri></graphic></fig><fig id="F2" position="float" orientation="portrait"><object-id xmlns:xlink="http://www.w3.org/1999/xlink" content-type="doi" xlink:type="simple">10.3897/phytokeys.244.121759.figure2</object-id><object-id xmlns:xlink="http://www.w3.org/1999/xlink" content-type="arpha" xlink:type="simple">B8BF9B5C-56B5-5213-9E38-69D31FB471C6</object-id><label>Figure 2.</label><caption><p><italic><tp:taxon-name><tp:taxon-name-part taxon-name-part-type="genus" reg="Polygala">Polygala</tp:taxon-name-part><tp:taxon-name-part taxon-name-part-type="species" reg="qii">qii</tp:taxon-name-part></tp:taxon-name></italic> sp. nov. <bold>A</bold> branches with flowers <bold>B</bold> top view of flower <bold>C</bold> side view of flower <bold>D</bold> anatomical structure of flower, sepals, petals and pistil <bold>E</bold> longitudinal section of flower <bold>F</bold> infructescence <bold>G</bold> capsule <bold>H</bold> seed. Drawn by PhD Jing Tian.</p></caption><graphic xmlns:xlink="http://www.w3.org/1999/xlink" xlink:href="phytokeys-244-077_article-121759__-g002.jpg" position="float" orientation="portrait" xlink:type="simple" id="oo_1087467.jpg"><uri content-type="original_file" xlink:type="simple">https://binary.pensoft.net/fig/1087467</uri></graphic></fig><fig id="F3" position="float" orientation="portrait"><object-id xmlns:xlink="http://www.w3.org/1999/xlink" content-type="doi" xlink:type="simple">10.3897/phytokeys.244.121759.figure3</object-id><object-id xmlns:xlink="http://www.w3.org/1999/xlink" content-type="arpha" xlink:type="simple">887E4CC3-F4BB-5805-BCC6-BC92DF499774</object-id><label>Figure 3.</label><caption><p>Morphological comparison between <italic><tp:taxon-name><tp:taxon-name-part taxon-name-part-type="genus" reg="Polygala">Polygala</tp:taxon-name-part><tp:taxon-name-part taxon-name-part-type="species" reg="fallax">fallax</tp:taxon-name-part></tp:taxon-name></italic> (<bold>A1–A3</bold>), <italic><tp:taxon-name><tp:taxon-name-part taxon-name-part-type="genus" reg="Polygala">Polygala</tp:taxon-name-part><tp:taxon-name-part taxon-name-part-type="species" reg="qii">qii</tp:taxon-name-part></tp:taxon-name></italic> sp. nov. (<bold>B1–B3</bold>), <italic><tp:taxon-name><tp:taxon-name-part taxon-name-part-type="genus" reg="Polygala">Polygala</tp:taxon-name-part><tp:taxon-name-part taxon-name-part-type="species" reg="arillata">arillata</tp:taxon-name-part></tp:taxon-name></italic> (<bold>C1–C3</bold>). <bold>A1, B1, C1</bold> inflorescence <bold>A2, B2, C2</bold> infructescence <bold>A3, B3, C3</bold> seeds, the red arrow represents caruncle. <bold>C2, C3</bold> photographed by Xin-xin Zhu, others photographed by Ang Liu.</p></caption><graphic xmlns:xlink="http://www.w3.org/1999/xlink" xlink:href="phytokeys-244-077_article-121759__-g003.jpg" position="float" orientation="portrait" xlink:type="simple" id="oo_1087468.jpg"><uri content-type="original_file" xlink:type="simple">https://binary.pensoft.net/fig/1087468</uri></graphic></fig></tp:treatment-sec><tp:treatment-sec sec-type="material" id="SECID0EUPAC"><title>Type.</title><p>China. Hunan: Yongzhou City, Dao County, Yueyan Forest Farm, in the crevices of dry limestone, elevation ca. 290 m, 25 March 2021, <italic>Ang Liu</italic> DX01 (Holotype <abbrev xmlns:xlink="http://www.w3.org/1999/xlink" xlink:title="Herbarium of Forest Plants in Central South University of Forestry and Technology" id="ABBRID0E3PAC" xlink:type="simple">CSFI</abbrev>!, isotype <abbrev xmlns:xlink="http://www.w3.org/1999/xlink" xlink:title="Herbarium of Forest Plants in Central South University of Forestry and Technology" id="ABBRID0EBAAE" xlink:type="simple">CSFI</abbrev>!, HIB!). Please refer to Fig. <xref ref-type="fig" rid="F4">4</xref>.</p><fig id="F4" position="float" orientation="portrait"><object-id xmlns:xlink="http://www.w3.org/1999/xlink" content-type="doi" xlink:type="simple">10.3897/phytokeys.244.121759.figure4</object-id><object-id xmlns:xlink="http://www.w3.org/1999/xlink" content-type="arpha" xlink:type="simple">D2838C7F-FD20-5B76-8B54-2A108EC1ED85</object-id><label>Figure 4.</label><caption><p>Holotype of <italic><tp:taxon-name><tp:taxon-name-part taxon-name-part-type="genus" reg="Polygala">Polygala</tp:taxon-name-part><tp:taxon-name-part taxon-name-part-type="species" reg="qii">qii</tp:taxon-name-part></tp:taxon-name></italic> sp. nov. (<italic>Ang Liu</italic> DX01, <abbrev xmlns:xlink="http://www.w3.org/1999/xlink" xlink:title="Herbarium of Forest Plants in Central South University of Forestry and Technology" id="ABBRID0E5AAE" xlink:type="simple">CSFI</abbrev> 076291).</p></caption><graphic xmlns:xlink="http://www.w3.org/1999/xlink" xlink:href="phytokeys-244-077_article-121759__-g004.jpg" position="float" orientation="portrait" xlink:type="simple" id="oo_1087469.jpg"><uri content-type="original_file" xlink:type="simple">https://binary.pensoft.net/fig/1087469</uri></graphic></fig></tp:treatment-sec><tp:treatment-sec sec-type="description" id="SECID0EHBAE"><title>Description.</title><p>Shrubs, 0.5–1.5m high. <bold><italic>Branchlets</italic></bold> yellow, sparsely pilose, and the branch bark is cracked into irregular thin scales, especially on the specimens. <bold><italic>Leaves</italic></bold> alternate, clustered at the top of branchlets. <bold><italic>Petiole</italic></bold> ca. 1 cm, pubescent. <bold><italic>Leaf blade</italic></bold> papery, elliptic to oblong elliptic, 5–11 × 2–5cm, with membranous transparent edge, full margin, ciliate, both sides sparsely pubescent, dense along the veins, then gradually glabrous, midvein raised abaxially, depressed adaxially, lateral veins 5 or 6 pairs, apex acuminate or short tail tip, base cuneate or obtuse. <bold><italic>Racemes</italic></bold> opposite to leaves, with 1–5 flowers, erect or slightly drooping at the apex, densely pubescent, 0.2–1cm long, up to 5cm at fruiting. <bold><italic>Pedicel</italic></bold> glabrous, ca. 0.5cm long, to 1cm at fruiting. <bold><italic>Flowers</italic></bold> 1.6–2.3cm. <bold><italic>Sepals</italic></bold> 5, ciliate, fall off after flower, outer 3 small, unequal in size, upper 1 deep pocket shaped, 0.5cm long, lateral 2 oval, ca. 0.3cm long, inner sepals 2, petal shaped, yellowish white, obliquely obovate, edge rolled in a boat shape, 1.5–2cm, and at right angles to the petals. <bold><italic>Petals</italic></bold> 3, connate in lower 2/3, yellowish white, with light purplish red at the apex, slightly fleshy; keel longer than lateral petals, apex with multifid appendages, appendages with short stalks at the base, ca. 0.15cm. <bold><italic>Stamens</italic></bold> 8; filaments ca. 1.5cm, lower 2/3 united, forming an open staminal sheath, adnate with petals; anthers ovoid. Disk fleshy. <bold><italic>Ovary</italic></bold> round, flattened, ca. 0.4cm, glabrous, style ca. 1.5cm, bent to the top, with knee bending at 2 / 3, and obviously expanded to the apex in a trumpet shape. <bold><italic>Capsules</italic></bold> green, baccate, broadly reniform or slightly cordate, ca. 1 cm, margin winged, ciliate, apex emarginate, mucronate. <bold><italic>Seeds</italic></bold> globose, sparsely white pubescent, caruncle foam.</p></tp:treatment-sec><tp:treatment-sec sec-type="phenology" id="SECID0EUCAE"><title>Phenology.</title><p>Flowering from late March to mid-April; fruiting from late April to early May. What is very special is that this new species enters a dormant period with leaf withering in mid-July.</p></tp:treatment-sec><tp:treatment-sec sec-type="etymology" id="SECID0EZCAE"><title>Etymology.</title><p>The new species is named after Professor Cheng-jing Qi (CSUFT&amp;<abbrev xmlns:xlink="http://www.w3.org/1999/xlink" xlink:title="Herbarium of Forest Plants in Central South University of Forestry and Technology" id="ABBRID0E6CAE" xlink:type="simple">CSFI</abbrev>), who has made great contributions to the study of Hunan flora (Qi &amp; Yu, 2002).</p></tp:treatment-sec><tp:treatment-sec sec-type="Vernacular name" id="SECID0EDDAE"><title>Vernacular name.</title><p>The Chinese name of the new species is ‘石山远志’,and the pronunciation of the Chinese Pinyin is ‘shí shān yuǎn zhì’.</p></tp:treatment-sec><tp:treatment-sec sec-type="distribution" id="SECID0EIDAE"><title>Distribution and habitat.</title><p>This new species is currently only found in the limestone landform areas of Dao County and Ningyuan County, which usually grows in the crevices of dry limestone.</p></tp:treatment-sec><tp:treatment-sec sec-type="material" id="SECID0ENDAE"><title>Additional specimens examined</title><p><bold>(Paratypes).</bold> China. Hunan: Yongzhou City, Dao County, Yueyan Forest Farm, in the crevices of dry limestone, elevation ca. 250 m, 22 April 2020, <italic>Xiong Li &amp;Ang Liu</italic> LK0421(<abbrev xmlns:xlink="http://www.w3.org/1999/xlink" xlink:title="Herbarium of Forest Plants in Central South University of Forestry and Technology" id="ABBRID0EXDAE" xlink:type="simple">CSFI</abbrev>!, HIB!&amp;CSH!); Yongzhou City, Ningyuan County, Jiuyi Mountain, in the crevices of dry limestone, elevation ca. 300 m, 29 April 2020, <italic>Jian</italic>-<italic>jun Zhou</italic> NY005(<abbrev xmlns:xlink="http://www.w3.org/1999/xlink" xlink:title="Herbarium of Forest Plants in Central South University of Forestry and Technology" id="ABBRID0E6DAE" xlink:type="simple">CSFI</abbrev>!). Please refer to Figs <xref ref-type="fig" rid="F5">5</xref>, <xref ref-type="fig" rid="F6">6</xref>.</p><fig id="F5" position="float" orientation="portrait"><object-id xmlns:xlink="http://www.w3.org/1999/xlink" content-type="doi" xlink:type="simple">10.3897/phytokeys.244.121759.figure5</object-id><object-id xmlns:xlink="http://www.w3.org/1999/xlink" content-type="arpha" xlink:type="simple">2CDE67F2-B5DD-52EF-AF7E-FC256B8B7839</object-id><label>Figure 5.</label><caption><p>Paratype of <italic><tp:taxon-name><tp:taxon-name-part taxon-name-part-type="genus" reg="Polygala">Polygala</tp:taxon-name-part><tp:taxon-name-part taxon-name-part-type="species" reg="qii">qii</tp:taxon-name-part></tp:taxon-name></italic> sp. nov. (<italic>Xiong Li &amp; Ang Liu</italic> LK0421, <abbrev xmlns:xlink="http://www.w3.org/1999/xlink" xlink:title="Herbarium of Forest Plants in Central South University of Forestry and Technology" id="ABBRID0EAFAE" xlink:type="simple">CSFI</abbrev> 076288).</p></caption><graphic xmlns:xlink="http://www.w3.org/1999/xlink" xlink:href="phytokeys-244-077_article-121759__-g005.jpg" position="float" orientation="portrait" xlink:type="simple" id="oo_1087470.jpg"><uri content-type="original_file" xlink:type="simple">https://binary.pensoft.net/fig/1087470</uri></graphic></fig><fig id="F6" position="float" orientation="portrait"><object-id xmlns:xlink="http://www.w3.org/1999/xlink" content-type="doi" xlink:type="simple">10.3897/phytokeys.244.121759.figure6</object-id><object-id xmlns:xlink="http://www.w3.org/1999/xlink" content-type="arpha" xlink:type="simple">2A5C21D5-C86D-5451-B927-EF634707FD89</object-id><label>Figure 6.</label><caption><p>Paratype of <italic><tp:taxon-name><tp:taxon-name-part taxon-name-part-type="genus" reg="Polygala">Polygala</tp:taxon-name-part><tp:taxon-name-part taxon-name-part-type="species" reg="qii">qii</tp:taxon-name-part></tp:taxon-name></italic> sp. nov. (<italic>Jian</italic>-<italic>jun Zhou</italic> NY005, <abbrev xmlns:xlink="http://www.w3.org/1999/xlink" xlink:title="Herbarium of Forest Plants in Central South University of Forestry and Technology" id="ABBRID0EAGAE" xlink:type="simple">CSFI</abbrev> 080027).</p></caption><graphic xmlns:xlink="http://www.w3.org/1999/xlink" xlink:href="phytokeys-244-077_article-121759__-g006.jpg" position="float" orientation="portrait" xlink:type="simple" id="oo_1087471.jpg"><uri content-type="original_file" xlink:type="simple">https://binary.pensoft.net/fig/1087471</uri></graphic></fig></tp:treatment-sec><tp:treatment-sec sec-type="conservation status" id="SECID0EJGAE"><title>Conservation status.</title><p>At present, we have only found two populations with a total of about 30 individuals in the limestone areas of Dao County and Ningyuan County. However, there are vast limestone landforms in southern Hunan, and there may be distribution of this new species in these areas. Of course, we need a broader and deeper investigation to confirm that. According to the IUCN red list criteria (<xref ref-type="bibr" rid="B6">IUCN 2022</xref>), the conservation status of the new species should be better categorized as ‘Data Deficient (<abbrev xmlns:xlink="http://www.w3.org/1999/xlink" xlink:title="Data Deficient" id="ABBRID0ETGAE" xlink:type="simple">DD</abbrev>)’.</p></tp:treatment-sec><ref-list><ref id="B6"><mixed-citation xmlns:xlink="http://www.w3.org/1999/xlink" xlink:type="simple">IUCN (<year>2022</year>) Guidelines for Using the IUCN Red List Categories and Criteria. version 14. Prepared by the Standards and Petitions Subcommittee of the IUCN Species Survival Commission. <ext-link xlink:href="http://cmsdocs.s3.amazonaws.com/RedListGuidelines.pdf" ext-link-type="uri" xlink:type="simple">http://cmsdocs.s3.amazonaws.com/RedListGuidelines.pdf</ext-link></mixed-citation></ref></ref-list></tp:taxon-treatment>
